# Supplementary material for: Genomic Characterization and Phylogenetic Analysis of Linezolid-Resistant Enterococcus from the Nostrils of Healthy Hosts Identifies Zoonotic Transmission
Source: Curr Microbiol. 2024 Jun 14;81(8):225. doi: 10.1007/s00284-024-03737-2 (PMC11178607; doi:10.1007/s00284-024-03737-2)
Supplement: Supplementary file 1 — Supplementary file1 (XLSX 13 KB) [file 284_2024_3737_MOESM1_ESM.xlsx]

## Sheet: Supplementary Table S1. E. faec
SNPs of seven E. faecalis isolates from this study mapped against 12 publicly available genomes
	ERR1599986	ERR1599987	ERR2008110	ERR2008112	ERR2008113	ERR2008114	SRR17662732	X4957	X5386	X5445	X5463	X5799	X5809	X6347	id-2194	id-2205	id-2214	id-2215	id-2235
ERR1599986		36	10827	10823	6280	6279	10626	7733	7726	10606	7726	384	6286	10846	9577	374	9582	9580	370
ERR1599987	36		10824	10820	6271	6270	10614	7729	7722	10594	7722	370	6277	10844	9574	360	9579	9577	356
ERR2008110	10827	10824		4	7974	7974	7206	6702	6704	7213	6705	10812	7976	156	5979	10809	5980	5979	10808
ERR2008112	10823	10820	4		7972	7972	7202	6700	6702	7209	6703	10808	7974	152	5978	10805	5979	5978	10804
ERR2008113	6280	6271	7974	7972		31	10933	1682	1675	10912	1673	6395	48	7908	3549	6388	3554	3552	6386
ERR2008114	6279	6270	7974	7972	31		10930	1682	1675	10909	1673	6394	45	7908	3546	6387	3551	3549	6385
SRR17662732	10626	10614	7206	7202	10933	10930		11041	11041	86	11040	10617	10939	7293	11103	10606	11105	11103	10603
X4957	7733	7729	6702	6700	1682	1682	11041		41	11020	41	7840	1686	6611	1938	7835	1943	1941	7834
X5386	7726	7722	6704	6702	1675	1675	11041	41		11020	4	7833	1679	6613	1928	7828	1933	1931	7827
X5445	10606	10594	7213	7209	10912	10909	86	11020	11020		11021	10597	10916	7300	11093	10588	11095	11093	10585
X5463	7726	7722	6705	6703	1673	1673	11040	41	4	11021		7833	1679	6612	1928	7826	1933	1931	7825
X5799	384	370	10812	10808	6395	6394	10617	7840	7833	10597	7833		6401	10830	9639	48	9644	9642	44
X5809	6286	6277	7976	7974	48	45	10939	1686	1679	10916	1679	6401		7912	3554	6396	3559	3557	6394
X6347	10846	10844	156	152	7908	7908	7293	6611	6613	7300	6612	10830	7912		5888	10826	5889	5888	10825
id-2194	9577	9574	5979	5978	3549	3546	11103	1938	1928	11093	1928	9639	3554	5888		9638	5	3	9637
id-2205	374	360	10809	10805	6388	6387	10606	7835	7828	10588	7826	48	6396	10826	9638		9643	9641	4
id-2214	9582	9579	5980	5979	3554	3551	11105	1943	1933	11095	1933	9644	3559	5889	5	9643		2	9642
id-2215	9580	9577	5979	5978	3552	3549	11103	1941	1931	11093	1931	9642	3557	5888	3	9641	2		9640
id-2235	370	356	10808	10804	6386	6385	10603	7834	7827	10585	7825	44	6394	10825	9637	4	9642	9640
